# Supplementary material for: Multiplex qPCR Assay for Simultaneous Detection of Three PST-Producing Dinoflagellates in the East China Sea off Southern Korea
Source: Biology (Basel). 2026 Jan 24;15(3):219. doi: 10.3390/biology15030219 (PMC12896616; doi:10.3390/biology15030219)
Supplement: Supplementary file 1 [file biology-15-00219-s001.zip › Supplementary_Tables.xlsx]

## Sheet: Supplementary Table S1
Supplementary Table S1. GPS coordinates of 32 water-collection stations (S01–S32) used for environmental DNA monitoring of Alexandrium catenella, Alexandrium pacificum, and Gymnodinium catenatum in the East China Sea off southern Korea.
Station	GPS coordinate
S01	32˚30.0′N 127˚23.1′E
S02	32˚30.0′N 127˚05.1′E
S03	32˚30.0′N 126˚48.0′E
S04	32˚30.0′N 126˚29.0′E
S05	32˚30.0′N 126˚12.0′E
S06	32˚30.0′N 125˚53.1′E
S07	32˚30.0′N 125˚35.1′E
S08	32˚30.0′N 125˚17.2′E
S09	32˚30.0′N 125˚00.0′E
S10	32˚30.0′N 124˚30.0′E
S11	32˚30.0′N 124˚06.1′E
S12	32˚00.0′N 127˚22.0′E
S13	32˚00.0′N 127˚04.1′E
S14	32˚00.0′N 126˚46.1′E
S15	32˚00.0′N 126˚29.0′E
S16	32˚00.0′N 126˚11.0′E
S17	32˚00.0′N 125˚53.1′E
S18	32˚00.0′N 125˚35.1′E
S19	32˚00.0′N 125˚17.1′E
S20	32˚00.0′N 125˚00.0′E
S21	32˚00.0′N 124˚30.0′E
S22	32˚00.0′N 124˚04.1′E
S23	31˚30.0′N 127˚04.1′E
S24	31˚30.0′N 126˚46.1′E
S25	31˚30.0′N 126˚29.0′E
S26	31˚30.0′N 126˚11.0′E
S27	31˚30.0′N 125˚53.1′E
S28	31˚30.0′N 125˚35.1′E
S29	31˚30.0′N 125˚17.1′E
S30	31˚30.0′N 125˚00.0′E
S31	31˚30.0′N 124˚30.0′E
S32	31˚30.0′N 124˚04.1′E

## Sheet: Supplementary Table S2
Supplementary Table S2. List of 20 non-target species as well as three target species used for specificity tests of the multiplex real-time PCR assay
No.	Specimen name	Species name	Phylum	Class	Order	Family	Genus
1	AGTC-AL-0016	Effrenium voratum	Dinoflagellata	Dinophyceae	Suessiales	Symbiodiniaceae	Effrenium
2	AGTC-AL-0017	Pseudochlorella pringsheimii	Chlorophyta	Trebouxiophyceae	Prasiolales	Koliellaceae	Pseudochlorella
3	AGTC-AL-0018	Micractinium singularis	Chlorophyta	Trebouxiophyceae	Chlorellales	Chlorellaceae	Micractinium
4	AGTC-AL-0019	Tetradesmus obliquus	Chlorophyta	Chlorophyceae	Sphaeropleales	Scenedesmaceae	Tetradesmus
5	AGTC-AL-0020	Amphidinium carterae	Dinoflagellata	Dinophyceae	Amphidiniales	Amphidiniaceae	Amphidinium
6	AGTC-AL-0021	Graesiella emersonii	Chlorophyta	Chlorophyceae	Chlamydomonadales	Chlamydomonadales familia incertae sedis	Graesiella
7	AGTC-AL-0022	Prymnesium parvum	Haptophyta	Coccolithophyceae	Prymnesiales	Prymnesiaceae	Prymnesium
8	AGTC-AL-0023	Chlorella vulgaris	Chlorophyta	Trebouxiophyceae	Chlorellales	Chlorellaceae	Chlorella
9	AGTC-AL-0024	Tetraselmis suecica	Chlorophyta	Chlorodendrophyceae	Chlorodendrales	Chlorodendraceae	Tetraselmis
10	AGTC-AL-0025	Nannochloropsis oceanica	Heterokontophyta	Eustigmatophyceae	Eustigmatales	Monodopsidaceae	Nannochloropsis
11	AGTC-AL-0026	Chlamydomonas hedleyi	Chlorophyta	Chlorophyceae	Chlamydomonadales	Chlamydomonadaceae	Chlamydomonas
12	AGTC-AL-0027	Dunaliella salina	Chlorophyta	Chlorophyceae	Chlamydomonadales	Dunaliellaceae	Dunaliella
13	AGTC-AL-0031	Chaetoceros curvisetus	Heterokontophyta	Mediophyceae	Chaetocerotales	Chaetocerotaceae	Chaetoceros
14	AGTC-AL-0053	Synechococcus rubescens	Cyanobacteria	Cyanophyceae	Synechococcales	Synechococcaceae	Synechococcus
15	AGTC-AL-0055	Gloeothece tepidariorum	Cyanobacteria	Cyanophyceae	Chroococcales	Microcystaceae	Gloeothece
16	AGTC-AL-0083	Attheya longicornis	Heterokontophyta	Mediophyceae	Biddulphiales	Attheyaceae	Attheya
17	AGTC-AL-0090	Minutocellus polymorphus	Heterokontophyta	Mediophyceae	Cymatosirales	Cymatosiraceae	Minutocellulus
18	AGTC-AL-0096	Tisochrysis lutea	Haptophyta	Coccolithophyceae	Isochrysidales	Isochrysidaceae	Tisochrysis
19	AGTC-AL-0097	Diacronema viridis	Haptophyta	Pavlovophyceae	Pavlovales	Pavlovaceae	Diacronema
20	AGTC-AL-0100	Phaeodactylum tricornutum	Heterokontophyta	Bacillariophyceae	Naviculales	Phaeodactylaceae	Phaeodactylum
21	AGTC-AL-0151	Gymnodinium catenatum	Dinoflagellata	Dinophyceae	Gymnodiniales	Gymnodiniaceae	Gymnodinium
22	AGTC-AL-0154	Alexandrium catenella	Dinoflagellata	Dinophyceae	Gonyaulacales	Pyrocystaceae	Alexandrium
23	AGTC-AL-0153	Alexandrium pacificum	Dinoflagellata	Dinophyceae	Gonyaulacales	Pyrocystaceae	Alexandrium

## Sheet: Supplementary Table S3
Supplementary Table S3. Details on multiplex real-time PCR quantification of 32 environmental water samples to detect and quantify Alexandrium catenella (Aca), Alexandrium pacificum (Apa), and Gymnodinium catenatum (Gca)
Station	Efficiency									Quantification cycle (Cq) value									Mean plasmid-equivalent copy number (copies rxn-1)									Mean plasmid-equivalent copy number (copies L-1)
	Aca			Apa			Gca			Aca			Apa			Gca			Aca			Apa			Gca			Aca			Apa			Gca
Replicate	1	2	3	1	2	3	1	2	3	1	2	3	1	2	3	1	2	3	1	2	3	1	2	3	1	2	3	1	2	3	1	2	3	1	2	3
S01	95.5418	95.5418	95.5418	94.0079	94.0079	94.0079	96.6424	96.6424	96.6424	ND	ND	ND	ND	ND	ND	ND	ND	ND	0	0	0	0	0	0	0	0	0	0	0	0	0	0	0	0	0	0
S02	95.5418	95.5418	95.5418	94.0079	94.0079	94.0079	96.6424	96.6424	96.6424	ND	ND	ND	ND	ND	ND	ND	ND	ND	0	0	0	0	0	0	0	0	0	0	0	0	0	0	0	0	0	0
S03	95.5418	95.5418	95.5418	94.0079	94.0079	94.0079	96.6424	96.6424	96.6424	ND	ND	ND	ND	ND	ND	ND	ND	ND	0	0	0	0	0	0	0	0	0	0	0	0	0	0	0	0	0	0
S04	95.5418	95.5418	95.5418	94.0079	94.0079	94.0079	96.6424	96.6424	96.6424	ND	ND	ND	37.6862	36.556	36.2407	ND	ND	ND	0	0	0	5.2059	11.0099	13.569	0	0	0	0	0	0	130.148	275.248	339.226	0	0	0
S05	95.5418	95.5418	95.5418	94.0079	94.0079	94.0079	96.6424	96.6424	96.6424	32.5016	32.8454	33.1613	32.9764	32.354	32.711	ND	ND	ND	38.7991	30.8109	24.9288	118.047	178.32	140.754	0	0	0	969.978	770.272	623.22	2951.18	4457.99	3518.85	0	0	0
S06	95.5418	95.5418	95.5418	94.0079	94.0079	94.0079	96.6424	96.6424	96.6424	ND	34.267	35.4878	39.2812	ND	39.1688	ND	ND	ND	0	11.8757	5.23755	1.80898	0	1.94891	0	0	0	0	296.893	130.939	45.2245	0	48.7226	0	0	0
S07	95.5418	95.5418	95.5418	94.0079	94.0079	94.0079	96.6424	96.6424	96.6424	34.9739	34.9105	34.5431	32.3444	32.7053	32.9618	ND	ND	ND	7.39257	7.71344	9.86897	179.456	141.284	119.196	0	0	0	184.814	192.836	246.724	4486.4	3532.1	2979.89	0	0	0
S08	95.5418	95.5418	95.5418	94.0079	94.0079	94.0079	96.6424	96.6424	96.6424	32.97	33.3742	33.0039	34.0721	35.1397	34.721	ND	ND	ND	28.3403	21.6124	27.7043	57.11	28.1461	37.1486	0	0	0	708.507	540.31	692.608	1427.75	703.653	928.714	0	0	0
S09	95.5418	95.5418	95.5418	94.0079	94.0079	94.0079	96.6424	96.6424	96.6424	32.5249	32.0951	32.8826	ND	ND	ND	ND	ND	ND	38.1992	50.959	30.0519	0	0	0	0	0	0	954.981	1273.98	751.297	0	0	0	0	0	0
S10	95.5418	95.5418	95.5418	94.0079	94.0079	94.0079	96.6424	96.6424	96.6424	ND	ND	ND	ND	ND	ND	ND	ND	ND	0	0	0	0	0	0	0	0	0	0	0	0	0	0	0	0	0	0
S11	95.5418	95.5418	95.5418	94.0079	94.0079	94.0079	96.6424	96.6424	96.6424	ND	ND	ND	ND	ND	ND	ND	ND	ND	0	0	0	0	0	0	0	0	0	0	0	0	0	0	0	0	0	0
S12	95.5418	95.5418	95.5418	94.0079	94.0079	94.0079	96.6424	96.6424	96.6424	ND	ND	ND	ND	ND	ND	ND	ND	ND	0	0	0	0	0	0	0	0	0	0	0	0	0	0	0	0	0	0
S13	95.5418	95.5418	95.5418	94.0079	94.0079	94.0079	96.6424	96.6424	96.6424	ND	ND	ND	ND	ND	ND	ND	ND	ND	0	0	0	0	0	0	0	0	0	0	0	0	0	0	0	0	0	0
S14	95.5418	95.5418	95.5418	94.0079	94.0079	94.0079	96.6424	96.6424	96.6424	ND	ND	ND	ND	ND	ND	ND	ND	ND	0	0	0	0	0	0	0	0	0	0	0	0	0	0	0	0	0	0
S15	95.5418	95.5418	95.5418	94.0079	94.0079	94.0079	96.6424	96.6424	96.6424	ND	ND	ND	36.2504	36.8496	38.0066	ND	ND	ND	0	0	0	13.4822	9.06309	4.20994	0	0	0	0	0	0	337.056	226.577	105.249	0	0	0
S16	95.5418	95.5418	95.5418	94.0079	94.0079	94.0079	96.6424	96.6424	96.6424	ND	ND	ND	36.5746	36.9771	37.2787	ND	ND	ND	0	0	0	10.8752	8.32883	6.81994	0	0	0	0	0	0	271.879	208.221	170.498	0	0	0
S17	99.3254	99.3254	99.3254	95.2676	95.2676	95.2676	98.2778	98.2778	98.2778	34.6078	35.1962	33.9826	34.2021	34.1077	34.0649	ND	ND	ND	6.75639	4.50271	10.3993	49.4981	52.7237	54.2565	0	0	0	168.91	112.568	259.981	1237.45	1318.09	1356.41	0	0	0
S18	99.3254	99.3254	99.3254	95.2676	95.2676	95.2676	98.2778	98.2778	98.2778	ND	37.2955	ND	38.2667	38.037	ND	ND	ND	ND	0	1.0583	0	3.26043	3.80225	0	0	0	0	0	26.4575	0	81.5108	95.0563	0	0	0	0
S19	99.3254	99.3254	99.3254	95.2676	95.2676	95.2676	98.2778	98.2778	98.2778	32.1569	32.4142	32.3962	36.1689	35.5698	35.4535	ND	ND	ND	36.6382	30.679	31.0635	13.2732	19.8186	21.4231	0	0	0	915.955	766.975	776.589	331.829	495.466	535.577	0	0	0
S20	99.3254	99.3254	99.3254	95.2676	95.2676	95.2676	98.2778	98.2778	98.2778	33.3734	33.8983	33.7624	35.9285	36.3295	36.131	ND	ND	ND	15.8307	11.0223	12.105	15.5891	11.9202	13.6136	0	0	0	395.769	275.559	302.625	389.728	298.005	340.34	0	0	0
S21	99.3254	99.3254	99.3254	95.2676	95.2676	95.2676	98.2778	98.2778	98.2778	34.4208	33.386	33.8778	35.3046	34.8679	35.0413	ND	ND	ND	7.68695	15.6945	11.179	23.6673	31.701	28.2287	0	0	0	192.174	392.361	279.474	591.682	792.525	705.717	0	0	0
S22	99.3254	99.3254	99.3254	95.2676	95.2676	95.2676	98.2778	98.2778	98.2778	35.8118	34.7127	34.3864	31.2148	30.8665	30.9878	ND	ND	ND	2.94473	6.28502	7.87147	365.414	461.311	425.357	0	0	0	73.6182	157.126	196.787	9135.36	11532.8	10633.9	0	0	0
S23	99.3254	99.3254	99.3254	95.2676	95.2676	95.2676	98.2778	98.2778	98.2778	ND	ND	ND	38.9814	ND	39.3713	ND	ND	ND	0	0	0	2.02098	0	1.55686	0	0	0	0	0	0	50.5246	0	38.9216	0	0	0
S24	99.3254	99.3254	99.3254	95.2676	95.2676	95.2676	98.2778	98.2778	98.2778	38.7422	35.2861	35.6201	36.7872	37.0218	36.4518	ND	ND	ND	0.390124	4.23176	3.36113	8.77571	7.50062	10.9838	0	0	0	9.75309	105.794	84.0283	219.393	187.515	274.596	0	0	0
S25	99.3254	99.3254	99.3254	95.2676	95.2676	95.2676	98.2778	98.2778	98.2778	ND	ND	ND	ND	ND	39.1143	ND	ND	ND	0	0	0	0	0	1.84906	0	0	0	0	0	0	0	0	46.2264	0	0	0
S26	99.3254	99.3254	99.3254	95.2676	95.2676	95.2676	98.2778	98.2778	98.2778	31.533	31.4753	31.2246	32.5945	32.9449	32.9814	ND	ND	ND	56.3392	58.6282	69.6973	145.14	114.803	112.031	0	0	0	1408.48	1465.71	1742.43	3628.5	2870.08	2800.78	0	0	0
S27	99.3254	99.3254	99.3254	95.2676	95.2676	95.2676	98.2778	98.2778	98.2778	ND	ND	ND	ND	ND	ND	ND	ND	ND	0	0	0	0	0	0	0	0	0	0	0	0	0	0	0	0	0	0
S28	99.3254	99.3254	99.3254	95.2676	95.2676	95.2676	98.2778	98.2778	98.2778	31.1819	30.9507	30.9216	39.5422	ND	37.593	ND	ND	ND	71.7807	84.19	85.8993	1.38864	0	5.11767	0	0	0	1794.52	2104.75	2147.48	34.7161	0	127.942	0	0	0
S29	99.3254	99.3254	99.3254	95.2676	95.2676	95.2676	98.2778	98.2778	98.2778	29.0163	28.543	28.9809	34.7033	34.0359	34.9578	ND	ND	ND	319.695	443.113	327.591	35.3933	55.3208	29.8498	0	0	0	7992.38	11077.8	8189.76	884.832	1383.02	746.245	0	0	0
S30	99.3254	99.3254	99.3254	95.2676	95.2676	95.2676	98.2778	98.2778	98.2778	ND	ND	ND	ND	ND	ND	ND	ND	ND	0	0	0	0	0	0	0	0	0	0	0	0	0	0	0	0	0	0
S31	99.3254	99.3254	99.3254	95.2676	95.2676	95.2676	98.2778	98.2778	98.2778	ND	ND	ND	ND	ND	ND	ND	ND	ND	0	0	0	0	0	0	0	0	0	0	0	0	0	0	0	0	0	0
S32	99.3254	99.3254	99.3254	95.2676	95.2676	95.2676	98.2778	98.2778	98.2778	ND	ND	ND	ND	ND	ND	ND	ND	ND	0	0	0	0	0	0	0	0	0	0	0	0	0	0	0	0	0	0
